# Supplementary material for: Human Ischaemic Cascade Studies Using SH-SY5Y Cells: a Systematic Review and Meta-Analysis
Source: Transl Stroke Res. 2018 Mar 23;9(6):564–74. doi: 10.1007/s12975-018-0620-4 (PMC6208743; doi:10.1007/s12975-018-0620-4)
Supplement: Supplementary file 6 — (XLSX 27 kb) [file 12975_2018_620_MOESM6_ESM.xlsx]

## Sheet: Sheet1
Year	Author	Model	Therapeutic intervention	Molecular mechanism group	Mechanisms involved in ischaemic cascade	Effect size	SEI
2016	Zhang, J. F. Shi, L. L.	OGD	miRNA 25 mimic	micro-RNA	Cell death (apoptosis)	-153.279	10.6662
2016	Zhang, J. F. Shi, L. L.	OGD	Lentivirus-mediated Fas siRNA	micro-RNA	Cell death (apoptosis)	-130.27	2.72066
2013	Dodson, M.	Glucose depri	4-hydroxynonenal (HNE)+3-methyladenine (3MA)	HNE:stimulating the formation of other reactive species; 3MA:inhibitor of the class III phosphatidylinositol 3-kinase (PtdIns3K)	oxidative stress	-96.4887	10.1114
2013	Dodson, M.	Glucose depri	ATG7 (autophagy related 7)	autophagy inhibitor	Cell death (apoptosis)	-94.2857	10.3016
2013	Dodson, M.	Glucose depri	L-buthionine sulfoximine (BSO)	glutathione synthesis inhibitor	oxidative stress	-89.4034	3.29483
1997	Shen, Y. Li, R.	hypoxia	antisense oligonucleotide (ASO) for p75 TNFR	p75 TNFR	oxidative stress	-61.745	11.288
2006	Tsuruma, K. Nakagawa, T.	hypoxia	glucocorticoid modulatory element-binding protein 1 (GMEB1) siRNA	binding to the prodomain of caspase-2, thereby disrupting its autoactivation	cell death	-60.0738	5.32473
2016	Boscia, F. Casamassa, A.	OGD	Calretinin siRNA	sodium calcium exchanger	ischaemic tolerance	-55.9014	8.79871
1997	Shen, Y. Li, R.	hypoxia	anti-p75 human TNFR neutralizing antibody	TNFR neutralizing antibody	cell death	-54.2169	11.461
2013	Lin, W. Y. Chang, Y. C.	OGD	ischemic preconditioning 8h+ Cellular inhibitor of apoptosis 1 (cIAPI) siRNA	ischaemic preconditioning	ischaemic preconditioning, apoptosis	-54.1745	15.4114
2015	Romero, J. I. Hanschmann, E. M.	hypoxia	glutaredoxins 2 (Grx2) siRNA	bacterial glutaredoxins (small redox enzymes)	oxidative stress	-53.0967	9.27996
2013	Li, W. Cheng, X.	OGD	transfect overexpression Apobec-1	Apobec-1: cytidine deaminase, inflammatory	inflammatory	-41.8513	19.8363
2015	Romero, J. I. Hanschmann, E. M.	hypoxia	glutaredoxins 2 (Grx2) siRNA	bacterial glutaredoxins (small redox enzymes)	oxidative stress	-41.7617	26.2247
2013	Stroink, A. He, C.	Glucose depri	41ºC incubation	temperature control	oxidative stress, cell death	-36.7581	5.49159
2003	Qiu, M. H. Zhang, R.	OGD	antisense oligodeoxynucleotide (ODN)+VEGF antisense	growth factor	neurotrophic	-33.9314	4.40221
2015	Romero, J. I. Hanschmann, E. M.	hypoxia	glutaredoxins 2 (Grx2) siRNA	bacterial glutaredoxins (small redox enzymes)	oxidative stress	-23.8453	11.533
2011	Zhang, H. Wang, Z. Q.	OGD	diazoxide+5-hydroxydecanoic acid (5HD)	5HD:a selective mitoKATP channel antagonist	oxidative stress	-18.1818	12.2468
2013	Li, W. Cheng, X.	OGD	transfect overexpression Apobec-1	Apobec-1: cytidine deaminase	inflammatory	-16.1972	10.525
2008	Chen, H. Shi, H. L.	hypoxia	N-acetyl cysteine (NAC)	redox modulations	oxidative stress	-14.1221	22.19
2013	Stroink, A. He, C.	Glucose depri	z-DEVD-FMK	caspase-3 inhibitor	cell death	-1.04167	7.7743
2006	Zuo, Z. Y. Wang, Y.	OGD	Isoflurane	anethesia	Cell death (apoptosis)	-0.114844	23.5598
2013	Lin, W. Y. Chang, Y. C.	OGD	ischemic preconditioning 8h	ischaemic preconditioning	ischaemic preconditioning, apoptosis	0.573825	7.45838
2014	Tripathi, A. K. Dwivedi, A.	OGD	UV-B irradiated riboflavin	UV-B Radiation	Cell death (apoptosis)	2.03997	2.96472
1997	Shen, Y. Li, R.	hypoxia	sense oligonucleotides for p75 TNFR	p75 TNFR	cell death	2.19298	17.6611
2007	Lee, Y. J. Miyake, S. I.	OGD	Overexpression Ubc9	ischaemic preconditioning, increased SUMO conjugation	ischaemic tolerance	2.30082	13.8001
2008	Chen, H. Shi, H. L.	hypoxia	L-buthionine sulfoximine (BSO)	redox modulations	oxidative stress	3.55556	19.378
2017	Li, Y. Wu, K. J.	glutamate	oxyntomodulin (OXM)	GLP-1R agonists: neuroprotective	Cell death (apoptosis)	4.39545	5.47228
2012	Lu, Y. Zhang, J.	OGD	glycine receptor siRNA+Glycine protection	glycine can activate GlyR to reach chloride influx induced postsynaptic hyperpolarization and reduces neuronal excitability	oxidative stress	4.65116	17.5578
2009	Lorenz, L.	Glucose depri	17b-oestradiol and progesterone	female sex hormone	anti-apoptotic, anti-inflammatory	5.53904	28.7465
2014	Cheng, Y. L. Choi, Y.	OGD	Notch 1 intracellular domain (NICD) over expression+c-Jun N-terminal kinases (JNK1)	Notch signalling and MAPK pathway	cell death	5.92593	23.714
2009	Lee, Y. J. Castri, P.	OGD	4h ischemic preconditioning+SUMO-1 siRNA	ischaemic preconditioning, inhibit SUMO	ischaemic tolerance	5.99936	11.6324
2003	Qiu, M. H. Zhang, R.	OGD	antisense oligodeoxynucleotide (ODN)+random	growth factor	neurotrophic	6.28689	6.28634
2016	Guan, J. H.	OGD	Bone morphogenetic protein 7	mediate preconditioning	ischaemic preconditioning, apoptosis	7.61441	4.65151
2004	Ruffels, J. Griffin, M. Dickenson, J. M.	H2O2	wortmannin	PI-3K inhibitor	oxidative stress, cell death	7.69231	33.4489
2012	Lu, Y. Zhang, J.	OGD	glycine receptor siRNA	inhibitory neurotransmitter, reduce excitotoxicity	Cell death (apoptosis)	11.6279	19.8698
2014	Wendt, G.Kemmel, V.Patte-Mensah, C.	H2O2	GAMMA-HYDROXYBUTYRATE(GHB)	naturally occurring neurotransmitter and a psychoactive drug	Cell death (apoptosis)	12.0472	4.86218
2008	Serra-Perez, A. Verdaguer, E.	OGD	reoxygenation+ glucose deprivation	medium control	Cell death (apoptosis)	12.2741	19.3531
2016	Li, Y. Luo, Y.	OGD	3-methyladenine (3MA)	autophagy inhibitor	Cell death (apoptosis)	13.1818	8.43056
2004	Ruffels, J. Griffin, M. Dickenson, J. M.	H2O2	SB203508	p38 MAPK inhibitor	oxidative stress, cell death	13.3333	39.0552
2016	Li, Y. Luo, Y.	OGD	Trehalose	a natural non-reducing disaccharide	oxidative stress, autophagy	13.6364	6.44429
2004	Ruffels, J. Griffin, M. Dickenson, J. M.	H2O2	SP600125	JNK1/2 inhibitor	oxidative stress, cell death	14.2857	25.7539
2016	Vieira-Marques, C.	Glucose depri	Dehydroepiandrosterone (DHEA)	endogenous steroid hormone	anti-excitotoxicity, anti-oxidant	14.3204	6.21213
2009	Yanagida, T.Kitamura, Y.	H2O2	UCP0045037	DJ-1 modulator UCP0054278, SO2H-oxidized C106 region	oxidative stress	14.8424	15.667
2016	Zhu, Q. Zhang, Y.	OGD	MLIF+ eukaryotic translation elongation factor 1A2 (eEF1A2) siRNA	heat-stable pentapeptide inhibition	anti-inflammatory	15.9559	17.8556
2013	Lin, W. Y. Chang, Y. C.	OGD	Lentiviruses control neurons	ischaemic preconditioning	ischaemic preconditioning, apoptosis	16.2903	4.91224
2004	Ruffels, J. Griffin, M. Dickenson, J. M.	H2O2	SB203508	p38 MAPK inhibitor	oxidative stress, cell death	16.6594	20.0342
2011	Noh, S. J.Lee, S. H.	H2O2	MK801	NMDA receptor antagonists	excitotoxicity	16.6829	29.8838
2009	Yanagida, T.Kitamura, Y.	H2O2	UCP0045037	DJ-1 modulator UCP0054278, SO2H-oxidized C106 region	oxidative stress	16.9158	12.6965
2009	Tsushima, J.Kitamura, Y.	H2O2	recombinant glutathione S-transferase-tagged recombinant human DJ-1 protein (GST-DJ1)	catalyze the conjugation of the reduced form of glutathione(GSH) to xenobiotic substrates for the purpose of detoxification.	oxidative stress	18.5215	32.2786
2012	Shi, R. Y. Weng, J. Q.	OGD	3-methyladenine (3MA)	autophagy inhibitor	Cell death (apoptosis)	19.2234	12.6502
2004	Ruffels, J. Griffin, M. Dickenson, J. M.	H2O2	wortmannin	PI-3K inhibitor	oxidative stress, cell death	19.6303	20.2194
2016	Boscia, F. Casamassa, A.	OGD	ischemic preconditioning+Calretinin siRNA	sodium calcium exchanger	ischaemic tolerance	20.6724	21.614
2014	Wendt, G.Kemmel, V.Patte-Mensah, C.	H2O2	GAMMA-HYDROXYBUTYRATE (GHB) in pCEP4 SH-SY5Y cells	pCEP4 control expression vector	Cell death (apoptosis)	20.9562	6.70494
2012	Zhang, H. A.Gao, M.	H2O2	Salvianolic acid A	herbal medicine (polyphenol extracted from the root of the Salvia miltiorrhiza bunge (Denshen)	antioxidant	21.3492	9.50521
2015	Qun, E. Tang, M.	Glucose depri	Schizandrol C	herbal medicine from Schisandra fruit	anti-inflammatory, anti-apoptotic	23.0074	9.20799
2015	Marutani, E. Yamada, M.	OGD	sodium thiosulfate (STS)+siRNA Scramble	cell death inducer	cell death	23.0863	11.6411
2011	Noh, S. J. Lee, S. H.	glutamate	MK801	NMDA receptor antagonists	excitotoxicity	24.5303	39.7663
2016	Guan, J. H.	OGD	OGD Preconditioning	ischaemic preconditioning	ischaemic preconditioning, apoptosis	24.6581	5.80887
2014	Tripathi, A. K. Dwivedi, A.	OGD	UV-B irradiated riboflavin	UV-B Radiation	Cell death (apoptosis)	24.7312	5.48282
2016	Shi, X. W. Yu, W. J.	OGD	NEP1-40	a fragment of the Nogo-66 region that occupies the ligand binding site of NgR without activating the receptor complex	Axonal regeneration	25	11.3599
2016	Wang, P. Cao, Y. G.	OGD	Ca2 þ /calmodulin (CaM)-dependent protein kinase II (CaMKII) knockdown (siCaMKII)	Ca2 þ /calmodulin (CaM)-dependent protein kinase II	Cell death (apoptosis)	25.5257	18.2603
2007	Ding, Q. X.Dimayuga, E.	H2O2	Cyclohex	protein synthesis inhibitor	oxidative stress	25.7143	17.6702
2014	Li, S. T. Pan, J.	OGD	7-nitroindazole (7-NI)	nitric oxide synthase (NOS inhibitors)	oxidative stress	26.7915	16.8764
2015	Marutani, E. Yamada, M.	OGD	Na2S siRNA+sodium thiosulfate (STS)	cell death inducer	cell death	27.0107	9.92962
2014	He, C. Stroink, A. R.	OGD	Death-associated protein kinase (DAPK) siRNA	DAPK pathway	cell death	27.1426	6.53012
2004	Ruffels, J. Griffin, M. Dickenson, J. M.	H2O2	SP600125	JNK1/2 inhibitor	oxidative stress, cell death	27.2756	13.7343
2011	Zhang, H. Wang, Z. Q.	OGD	diazoxide	mitochondrial ATP-sensitive potassium channel (mitoKATP) opener	oxidative stress	27.7778	14.9683
2016	Liu, W. Feng, G. S.	OGD	Apocynin (Apo, 4-hydroxy-3-methoxyacetophe- none)	block the activity of NOX	oxidative stress	27.8243	5.81856
2012	Marutani, E. Kosugi, S.	OGD	Memantime	NMDAR antagonist	excitotoxicity	27.972	9.55689
2009	Yamane, K.Kitamura, Y.	H2O2	UCP0045037	reduced Cys106, which is sensitive to oxidative injury	oxidative stress	28.7648	14.9173
2016	Wang, P. Cao, Y. G.	OGD	CaMKII inhibitor (KN-62)	CaMKII inhibitor	cell death	29.8778	17.6717
2015	Romero, J. I. Hanschmann, E. M.	hypoxia	Thioredoxin 1 (Trx1) siRNA	mediators of cell functions via regulation of the thiol redox state	oxidative stress	30.1215	12.9012
2016	Li, Y. Luo, Y.	OGD	3-methyladenine (3MA)	autophagy inhibitor	Cell death (apoptosis)	31.1513	29.5015
2016	Shi, X. W. Yu, W. J.	OGD	NEP40+PNS	herbal medicine (PNS:the active ingredient extracted from the root of the herb Panax notoginseng)	Axonal regeneration	31.6735	11.9131
2014	Wendt, G.Kemmel, V.Patte-Mensah, C.	H2O2	GAMMA-HYDROXYBUTYRATE (GHB) in APP wt SH-SY5Y cells	naturally occurring neurotransmitter and a psychoactive drug	Cell death (apoptosis)	31.8377	8.04438
2015	Romero, J. I. Hanschmann, E. M.	hypoxia	Thioredoxin 1 (Trx1) siRNA	mediators of cell functions via regulation of the thiol redox state	oxidative stress	31.9817	9.09732
2015	Qun, E. Tang, M.	Glucose depri	Schizandrol C	herbal medicine from Schisandra fruit	anti-inflammatory, anti-apoptotic	33.0508	20.339
2003	Qiu, M. H. Zhang, R.	OGD	Vascular endothelial growth factor (VEGF)	growth factor	neurotrophic	33.0639	14.2399
2011	Lin, D.Li, G.	OGD	Isoflurane	anethesia	Cell death (apoptosis)	33.3333	34.1527
2016	Shi, X. W. Yu, W. J.	OGD	Panax notoginseng saponins (PNS)	herbal medicine (PNS:the active ingredient extracted from the root of the herb Panax notoginseng)	Axonal regeneration	33.3419	11.9131
2015	Chen, B. L. Wu, Z. Z.	OGD	Calreticulin (CRT)	endoplasmic reticulum resident protein 60 (inhibit Fas/FasL-mediated apoptosis of Jurkat T cells )	oxidative stress	33.992	37.9045
2014	Zhang, H. Sun, R.	glutamate	Flunarizine	calcium channel antagonist	a calcium channel antagonist	34.192	40.0773
2015	Marutani, E. Yamada, M.	OGD	Na2S siRNA+H2S donor compound sodium sulfide (Na2S)	oxidative stress	oxidative stress	34.1925	12.5042
2016	Vieira-Marques, C.	Glucose depri	Dehydroepiandrosterone (DHEA)	endogenous steroid hormone	anti-excitotoxicity, anti-oxidant	34.7334	21.3132
2016	Liu, W. Feng, G. S.	OGD	Edaravone	free-radical scavenger	oxidative stress	36.2463	8.05777
2016	Li, Y. Luo, Y.	OGD	Trehalose	a natural non-reducing disaccharide	oxidative stress, autophagy	36.9354	26.3133
2014	Rachmany, L.Tweedie, D.Rubovitch, V.	H2O2	tetrahydrobenzothiazole analogue pifithrin alpha (PFT-a)	inhibition of p53-mediated transcription	Cell death (apoptosis)	37.0907	10.9444
2012	Marutani, E. Kosugi, S.	OGD	4-(3-thioxo-3H-1,2-dithiol-4-yl)-benzoic acid (ACS48)	H2S donor	cell death	37.7622	11.0739
2011	Yalvac, M. E.Yilmaz, A.	H2O2	human tooth germ stem cells (hTGSC)-human telomerase reverse transcriptase (hTERT) conditioned medium (CM)	conditioned medium (CM)	neurotrophic	38.1097	13.717
2010	Yalvac, M. E.Ramazanoglu, M.	H2O2	human tooth germ stem cells (hTGSCs) conditioned medium	conditioned medium (CM)	neurotrophic	39.1167	29.0149
2016	Wang, P. Cao, Y. G.	OGD	Baicalin	herbal medicine (flavonoid compound isolated from the dried roots of Scutellaria baicalensis Georgi, which exerts anti-apoptotic, anti-oxidant, and anti-inflammatory properties)	anti-apoptotic, anti-oxidant, and anti-inflammatory	40	17.4879
2002	Bouaziz, N. Redon, M.	hypoxia	malonic acid dicyclopent-2-enyl ester (MRC2P119)	Venotropic drugs	oxidative stress	40.7628	16.2265
2012	Jiang, W. L. Xu, Y.	OGD	Tricin 7-glucoside	herbal medicine (a major bioactive compound extracted from Sedum sarmentosum Bunge)	Cell death (apoptosis)	41.6481	9.83366
2006	Liu, C. S.	H2O2	salvianolic acid B (SalB)	herbal medicine (Danshen)	antioxidant	42.419	12.2666
2016	Zhu, Q. Zhang, Y.	OGD	Monocyte locomotion inhibitory factor (MLIF)	heat-stable pentapeptide	anti-inflammatory	42.5	16.7774
2006	Liu, C. S.	H2O2	salvianolic acid B (SalB)	herbal medicine (Danshen)	antioxidant	42.6813	27.4754
2011	Noh, S. J. Lee, S. H.	glutamate	N-[3-(2,4-Dioxo-1,4-dihydro-2H-quinazolin-3-yl)propyl]- N-{4-[3-(2,4-dioxo-1,4-dihydro-2H-quinazolin-3-yl)ropylamino]butyl} acetamide (SP 8203)	compound found from the earth worms, Eisenia andrei,	oxidative stress	43.7466	39.8693
2013	Luan, H. Y. Kan, Z. C.	OGD	Rosmarinic acid (RA)	herbal medicine( natural, phenol, antioxidant carboxylic acid)	Cell death (apoptosis)	44.7917	14.7336
2011	Jiang, W. Fu, F.	OGD	Curculigoside A	herbal medicine (bioactive compound present in Curculigo orchioides)	Cell death (apoptosis)	44.9893	12.5386
2014	Zhao, Y. X. Cui, M.	OGD	dominant-negative mutant of Drp1 (Drp1K38A)	key mitochondrial fission protein	oxidative stress	45.1128	14.0801
2014	Xie, Z. Ding, S. Q.	OGD	Silibinin	herbal medicine (major pharmacologically active compound of the polyphenolic flavonoid extract from the medicinal plant Silybum marianum)	antioxidant	46.2352	11.3327
2016	Wang, Y. L. Zhang, J. J.	OGD	(2E)-2-{6- [(E)-2-carboxyvinyl]-2,3-dihydroxyphenyl}-3-(3,4-dihydroxyphenyl) propenoic acid, (SMND-309)	herbal medicine (Salvianolic acid (Salb) metabolite)	oxidative stress	46.6699	7.28978
2014	Zhao, Y. X. Cui, M.	OGD	dynamin-related protein 1 (Drp1) knock down	GTPase that regulates mitochondrial fission	oxidative stress	46.7836	15.4659
2014	Zhao, Y. X. Cui, M.	OGD	dynamin-related protein 1 (Drp1) knock down	GTPase that regulates mitochondrial fission	oxidative stress	46.8985	21.5378
2010	Koh, S. H.	H2O2	erythropoietin (EPO)-mesenchymal stromal cells (MSC) supernants	conditioned medium (CM)	neurotrophic	47.0806	13.7794
2012	Du, C. P. Tan, R.	OGD	Src siRNA:	Src family protein	excitotoxicity, anti-apoptotic	50.0118	8.0432
2015	Tian, X. An, L.	glutamate	1,5-O-dicaffeoyl-3-O-[4-malic acid methyl ester]-quinic acid (MQA)	herbal medicine (natural derivative of caffeoylquinic acid isolated from Arctium lappa L. roots)	excitotoxicity, oxidative stress	51.1468	62.7116
2016	Liu, W. Feng, G. S.	OGD	Apocynin nitrone (AN-1)	nitrones protected biological systems against oxidative stress induced impairments	oxidative stress	52.0036	6.51035
2011	Jiang, W. Fu, F.	OGD	Curculigoside A	herbal medicine (bioactive compound present in Curculigo orchioides)	Cell death (apoptosis)	53.3333	13.2509
2012	Jiang, W. L. Xu, Y.	OGD	Tricin 7-glucoside	herbal medicine (a major bioactive compound extracted from Sedum sarmentosum Bunge)	Cell death (apoptosis)	53.7445	12.8473
2016	Sinoy, S. Fayaz, S. M.	OGD	Amikacin	inhibitory on miR-497 maturation	Cell death (apoptosis)	54.0662	68.2442
2014	Zhao, Y. X. Cui, M.	OGD	Midivi-1 (a small molecule inhibitor of Drp1)	Drp1 inhibitor	oxidative stress, cell death	54.1842	12.876
2004	Ruffels, J. Griffin, M. Dickenson, J. M.	H2O2	LY 294002	PI-3K inhibitor	oxidative stress, cell death	54.2107	16.5291
2015	Marutani, E. Yamada, M.	OGD	H2S donor compound sodium sulfide (Na2S)+siRNA Scramble	oxidative stress	oxidative stress	54.3133	9.87821
2013	Lin, W. Y. Chang, Y. C.	OGD	ischemic preconditioning 8h+Lentiviruses control neurons	ischaemic preconditioning	ischaemic preconditioning, apoptosis	54.4516	5.51415
2004	Ruffels, J. Griffin, M. Dickenson, J. M.	H2O2	PD98059	MEK1/2 inhibitor, oxidative stress	oxidative stress	55.2679	14.9324
2014	Zhang, H. Sun, R.	glutamate	tetramethylpyrazine diphenylmethyl piperazidine (CXC137)	herbal medicine: chuanxiong's component: Tetramethylpyrazine (TMP)	anti-apoptotic, anti-inflammatory	55.2693	33.9652
2013	Luan, H. Y. Kan, Z. C.	OGD	Rosmarinic acid (RA)	herbal medicine (natural, phenol, antioxidant carboxylic acid)	antioxidant	55.3398	18.9144
2014	Tripathi, A. K. Dwivedi, A.	OGD	Vitamin B2 (riboflavin)	vitamin	Cell death (apoptosis)	57.1468	2.96472
2015	Hao, M. L. Li, X. H.	OGD	Triptolide	herbal medicine (extracted from Tripterygium wilfordii, which is a traditional Chinese medicine)	im-munosuppressive, anti-inflammatory	57.6623	23.1287
2006	Liu, C. S.	H2O2	ginkgo-flavone glycosides (24%) and terpenoids (6%) (EGB761)	herbal medicine (antioxidant and neuroprotective properties)	antioxidant	58.5333	27.1305
2014	Cheng, Y. L. Choi, Y.	OGD	Jun N-terminal kinases (JNK1)	mitogen-activated protein kinase	oxidative stress, cell death	58.7037	15.1816
2013	Liang, J. M. Yu, Y.	OGD	Ginsenoside Rb1	herbal medicine	oxidative stress, cell death	60.2564	19.4862
2014	Xie, Z. Ding, S. Q.	OGD	Silibinin	herbal medicine (major pharmacologically active compound of the polyphenolic flavonoid extract from the medicinal plant Silybum marianum)	antioxidant	60.9929	11.266
2013	Xu, M. J. Chen, X. M.	OGD	Baicalin	herbal medicine (flavonoid compound isolated from the dried roots of Scutellaria baicalensis Georgi, which exerts anti-apoptotic, anti-oxidant, and anti-inflammatory properties)	anti-apoptotic, anti-oxidant, and anti-inflammatory	61.819	45.8624
2011	Noh, S. J.Lee, S. H.	H2O2	Vitamin E	Vitamin	excitotoxicity	62.122	23.9168
2015	Li, Y. Zhang, Z. X.	H2O2	gastrodin	herbal medicine (natural phenol, found in a number of plants and herbs)	antioxidant	63.5135	16.235
2007	Lee, Y. J. Miyake, S. I.	OGD	OGD Preconditioning 6h at 4C	preconditioning+temperature control	ischaemic tolerance	63.6405	10.6913
2017	Li, Y. Wu, K. J.	glutamate	glucagon-like peptide-1 receptor	suppress microglia activation	anti-inflammatory	63.648	7.32072
2004	Iwashita, A.Yamazaki, S.	H2O2	FR255595	Poly(ADP-ribose) polymerase-1 (PARP-1) inhibitor	oxidative stress	63.7088	2.78151
2015	Esmaeili, M. A.Alilou, M.	H2O2	salvia aristata	herbal medicine, antioxidant	antioxidant	63.753	5.91229
2004	Iwashita, A.Yamazaki, S.	H2O2	FR255595	Poly(ADP-ribose) polymerase-1 (PARP-1) inhibitor	oxidative stress	64.1392	5.77811
2004	Ruffels, J. Griffin, M. Dickenson, J. M.	H2O2	LY 294002	PI-3K inhibitor	oxidative stress, cell death	65	22.1148
2006	Liu, C. S.	H2O2	ginkgo-flavone glycosides (24%) and terpenoids (6%) (EGB761)	herbal medicine (Danshen)	antioxidant	66.0012	11.6898
2014	Zhang, H. Sun, R.	glutamate	Flunarizine	calcium channel antagonist	a calcium channel antagonist	66.6667	20.1058
2014	Luo, T. F. Liu, G. Y.	OGD	Ginsenoside Rb1 (GRb1)	herbal medicine, antioxidant	antioxidant	69.9018	16.6644
2011	Noh, S. J.Lee, S. H.	H2O2	N-[3-(2,4-Dioxo-1,4-dihydro-2H-quinazolin-3-yl)propyl]- N-{4-[3-(2,4-dioxo-1,4-dihydro-2H-quinazolin-3-yl)ropylamino]butyl} acetamide (SP 8203)	herbal medicine( synthesized molecular originally from herbal medicine (earth worms, Eisenia andrei)	oxidative stress	70.6829	24.9005
2013	Darshit, B. S. Ramanathan, M.	OGD	glycogen synthase kinase-3β (GSK-3β) inhibitors G3	neuroprotective effect, antiapoptic	Cell death (apoptosis)	71.0526	8.85921
2016	Zhu, Q. Zhang, Y.	OGD	Monocyte locomotion inhibitory factor (MLIF)	heat-stable pentapeptide	anti-inflammatory	71.1625	16.8348
2016	Sun, Z. G.Chen, L. P.	H2O2	ginsenoside Rg1	herbal medicine, antioxidant	antioxidant	73.4247	15.9497
2012	Du, C. P. Tan, R.	OGD	Fyn siRNA:	members of SrcPTKs, excitotoxicity	excitotoxicity	76.205	8.1606
2012	Marutani, E. Kosugi, S.	OGD	N-((1r,3R,5S,7r)-3,5-dimethyladamantan-1-yl)-4-(3-thioxo-3H- 1,2-dithiol-4-yl)-benzamide (S-memantime)	H2S-releasing NMDAR antagonist	anti-excitotoxicity, anti-oxidant	76.9231	10.2483
2004	Ruffels, J. Griffin, M. Dickenson, J. M.	H2O2	PD98059	MEK1/2 inhibitor, oxidative stress	oxidative stress	77.5	23.0489
2013	Seetapun, S.Yaoling, J.	H2O2	Danshen derivates 8	herbal medicine, antioxidant	antioxidant	77.7897	10.208
2013	Liang, J. M. Yu, Y.	OGD	Ginsenoside Rb2	herbal medicine, antioxidant	antioxidant	78.0952	35.1906
2016	Guan, J. H.	OGD	OGD Preconditioning	ischaemic preconditioning	ischaemic preconditioning, apoptosis	79.7468	13.1548
2015	Tian, X. An, L.	glutamate	1,5-O-dicaffeoyl-3-O-[4-malic acid methyl ester]-quinic acid (MQA)	herbal medicine (natural derivative of caffeoylquinic acid isolated from Arctium lappa L. roots)	excitotoxicity	80.496	7.26451
2014	Tripathi, A. K. Dwivedi, A.	OGD	Vitamin B2 (riboflavin)	vitamin	Cell death (apoptosis)	80.6452	5.7905
2016	Guan, J. H.	OGD	Bone morphogenetic protein 7	mediate preconditioning	ischaemic preconditioning, apoptosis	81.0127	12.9296
2008	Chang, R. Algird, A.	OGD	Guanosine	purine nucleoside derived from guanine and ribose	Cell death (apoptosis)	81.373	26.5018
2016	Lin-Holderer, J. Li, L. X.	OGD	dimethyl fumarate (DMF)	fumaric acid ester, anti-oxidative and anti-inflammatory molecules	anti-oxidative and anti-inflammatory	83.5004	5.15617
2016	Boscia, F. Casamassa, A.	OGD	ischemic preconditioning	ischaemic preconditioning	ischaemic preconditioning, oxidative stress, apoptosis	84.3209	19.2204
2013	Wang, N. Wu, L.	OGD	Imperatorin	herbal medicine (the main composition of the dried root or rhizome of R Radix Angelicae Dahuricae), cell death	cell death	84.7393	41.1406
2016	Wang, Y. L. Zhang, J. J.	OGD	(2E)-2-{6- [(E)-2-carboxyvinyl]-2,3-dihydroxyphenyl}-3-(3,4-dihydroxyphenyl) propenoic acid, (SMND-309)	herbal medicine (Salvianolic acid (Salb) metabolite), cell death	cell death	87.0442	2.59094
2014	Yang, T. S. Sun, S. X.	OGD	Piperlonguminine (PE)	herbal medicine (Piper longum L. fruits active components), cell death	cell death	87.4832	9.5911
2002	Bouaziz, N. Redon, M.	hypoxia	malonic acid dicyclopent-2-enyl ester (MRC2P119)	Venotropic drugs	oxidative stress	87.4973	44.1056
2014	Zhang, H. Sun, R.	glutamate	tetramethylpyrazine diphenylmethyl piperazidine (CXC137)	herbal medicine: chuanxiong's component: Tetramethylpyrazine (TMP)	excitotoxicity	94.1238	18.0301
2016	Zhu, Q. Zhang, Y.	OGD	Monocyte locomotion inhibitory factor (MLIF)	heat-stable pentapeptide	anti-inflammatory	94.9282	25.1768
2016	Zhou, Q. B. Ju, X. N.	OGD	Baicalin	herbal medicine, cell death	cell death	96.6667	21.3437
2009	Wang, S. M. Yang, W. L.	hypoxia	Adrenomedullin (AM)+Adrenomedullin binding protein (AMBP-1)	AM: vasodilator peptide hormone	cell death	97.4284	37.7587
2015	Hu, X. L. Guo, L. P.	glutamate	Kukoamine B	herbal medicine (bioactive component of cortex lycii radicis), antagonizing NMDARs and reducing oxidative stress	antioxidant	98.2472	5.79131
2012	Egashira, Y.Sugitani, S.	glutamate	mouse adipose-derived stem cells- conditioned medium (mASC-CM)	conditioned medium (CM)	anti-inflammatory	103.409	56.9776
2009	Tsushima, J.Kitamura, Y.	H2O2	DJ-1KD+GST-DJ-1	oxidative stress	oxidative stress	107.393	37.4457
2016	Zou, Y. X. Liu, Y. X.	OGD	Cordyceps sinensis Oral Liquid (CSOL)	herbal medicine, antioxidant	antioxidant	109.677	13.7334
2015	Hu, X. L. Guo, L. P.	glutamate	Kukoamine B	herbal medicine (bioactive component of cortex lycii radicis), antagonizing NMDARs and reducing oxidative stress	antioxidant	110.778	5.71862
2013	Seetapun, S.Yaoling, J.	H2O2	Danshen derivates 8	herbal medicine, antioxidant	antioxidant	113.407	16.2376
2015	Romero, J. I. Hanschmann, E. M.	hypoxia	Thioredoxin 1 (Trx1) siRNA	mediators of cell functions via regulation of the thiol redox state, oxidative stress	oxidative stress	119.481	37.3118
2016	Lin-Holderer, J. Li, L. X.	OGD	metabolite monomethyl fumarate (MMF)	MMF of DMF, antioxidant	antioxidant	146.748	29.207
2016	Sun, Z. G.Chen, L. P.	H2O2	ginsenoside Rg1	herbal medicine, antioxidant	antioxidant	149.062	32.0769
